# Supplementary material for: The abundance of cis-acting loci leading to differential allele expression in F1 mice and their relationship to loci harboring genes affecting complex traits
Source: BMC Genomics. 2016 Aug 11;17:620. doi: 10.1186/s12864-016-2922-9 (PMC4982227; doi:10.1186/s12864-016-2922-9)
Supplement: Additional file 1: Table S1. — RNA-Seq depth in forebrain and kidney of reciprocal F1 crosses. Tabl S2. SNVs detected by exome sequencing (Exome) or/and Sanger mouse SNVs database (Sanger) in three inbred mouse strains. Table S3. List of imprinted genes containing SNVs, which were observed with 8 reads in forebrain RNAseq. Table S4. Statistically significant evidence of DAE ratios diverging from 1:1 observed in reciprocal crosses. Table S5. Phenotype-related QTLs reported in BxD RI mice or F2 mice derived from B6 and DBA. Table S6. Genes at phenotype QTLs have DAE QTLs. Table S7. Genes implicated as phenotypic QTLs showing no DAE in (A) forebrain and (B) kidney of B6/DBA2 F1 mice. Table S8. 16 Imprinted genes (including four imprinted non-coding RNAs) detected by brain RNA-Seq of B6/CASTF1. Table S9. Primers for differentially allelic expression analysis or quantitative PCR. Table S10. Quantitative PCR verification of 10 DAE QTLs in parental strains, C57BL/6J and 129S1/SvlmJ. (ZIP 639 kb) [file 12864_2016_2922_MOESM1_ESM.zip]

Archive with 8 entries (8 files):
- add2/Additional file 1_Figure S1.pdf
- add2/Additional file 2_Figure S2.pdf
- add2/Additional file 3_Figure S3.pdf
- add2/Additional file 4_Figure S4.pdf
- add2/Additional file 5_Figure S5.pdf
- add2/Additional file 6_Figure S6.pdf
- add2/Additional file 7_Figure S7.pdf
- add2/Additional file 8_Figure S8.pdf
