# Supplementary material for: The abundance of cis-acting loci leading to differential allele expression in F1 mice and their relationship to loci harboring genes affecting complex traits
Source: BMC Genomics. 2016 Aug 11;17:620. doi: 10.1186/s12864-016-2922-9 (PMC4982227; doi:10.1186/s12864-016-2922-9)
Supplement: Additional file 2: Figure S1. — Correction of mapping bias in RNA-Seq using strain specific genomic information. Figure S2. Volcano plots identifying DAE loci. Figure S3. X-linked genes expressed in forebrain and kidney show uni-parental (maternal) expression in male F1 mice. Figure S4. Validation of 20 DAE QTLs and 15 non-DAE genes in forebrain of B6/129SF1 mice. Figure S5. Validation of DAE for imprinted genes in the forebrain of B6/129SF1 mice. Figure S6. Candidate genes at QTLs show DAE in both forebrain and kidney. Figure S7. Syn3, a gene located at a QTL associated with learning behavior shows no allelic imbalance in forebrain or kidney. Figure S3 Zim3 is expressed from only the 129S chromosome in forebrain of reciprocal F1 mice, potentially due to an INDEL in 129S gDNA. (ZIP 1175 kb) [file 12864_2016_2922_MOESM2_ESM.zip]

Archive with 10 entries (10 files):
- add1/Additional file 10_Table S2..xlsx
- add1/Additional file 11_Table S3..xlsx
- add1/Additional file 12_Table S4..xlsx
- add1/Additional file 13_Table S5..xlsx
- add1/Additional file 14_Table S6..xlsx
- add1/Additional file 15_Table S7..xlsx
- add1/Additional file 16_Table S8.xlsx
- add1/Additional file 17_Table S9.xlsx
- add1/Additional file 18_Table S10.xlsx
- add1/Additional file 9_Table S1.xlsx
