# Supplementary material for: The abundance of cis-acting loci leading to differential allele expression in F1 mice and their relationship to loci harboring genes affecting complex traits
Source: BMC Genomics. 2016 Aug 11;17:620. doi: 10.1186/s12864-016-2922-9 (PMC4982227; doi:10.1186/s12864-016-2922-9)
Supplement: Additional file 2: Figure S1. — Correction of mapping bias in RNA-Seq using strain specific genomic information. Figure S2. Volcano plots identifying DAE loci. Figure S3. X-linked genes expressed in forebrain and kidney show uni-parental (maternal) expression in male F1 mice. Figure S4. Validation of 20 DAE QTLs and 15 non-DAE genes in forebrain of B6/129SF1 mice. Figure S5. Validation of DAE for imprinted genes in the forebrain of B6/129SF1 mice. Figure S6. Candidate genes at QTLs show DAE in both forebrain and kidney. Figure S7. Syn3, a gene located at a QTL associated with learning behavior shows no allelic imbalance in forebrain or kidney. Figure S3 Zim3 is expressed from only the 129S chromosome in forebrain of reciprocal F1 mice, potentially due to an INDEL in 129S gDNA. (ZIP 1175 kb) [file 12864_2016_2922_MOESM2_ESM.zip › add1/Additional file 10_Table S2..xlsx]

## Sheet: 1
	Table S2. SNVs detected by exome sequencing (Exome) or/and Sanger mouse SNVs database (Sanger) in three inbred mouse strains
	DBA/2J genotypes	(a) Confirmed SNVs (725,973)					(b) Unconfirmed SNVs				(e)Total SNVs
		Exome ≠ Sanger		Exome=Sanger	Only Exome	Only Sanger	(c) Sanger (Exome: low coverage)	(d) Unclear Exome (AN,NB,NN)		total
	AA	BB,AB	326	267553	28712	287653	144417	Only Exome	21193
	AB	AA,BB,B2,A2	410	700	2654	606	1021	Exome ,Sanger	11786
	BB	AA,AB,22	363	90467	2897	43632	71003
	total		1099	358720	34263	331891	216441		32979	249420	975393
	CAST/EiJ genotypes	(a) Confirmed SNVs (537,112)					(b) Unconfirmed SNVs				(e)Total SNVs
		Exome ≠ Sanger		Exome=Sanger	Only Exome	Only Sanger	(c) Sanger (Exome: low coverage)	(d) Unclear Exome (AN,NB,NN)		total
	AA	BB,AB	195	42050	14421	14444	15071	Only Exome	22604
	AB	AA,BB,B2,A2	777	1144	7895	189	1375	Exome ,Sanger	11323
	BB	AA,AB,22	780	426143	13973	15101	392114
	total		1752	469337	36289	29734	408560		33927	442487	979599
	129S1/SvlmJ genotypes	(a) Confirmed SNVs (244,468)					(b) Unconfirmed SNVs				(e)Total SNVs
		Exome ≠ Sanger		Exome=Sanger	Only Exome	Only Sanger	(c) Sanger (Exome: low coverage)	(d) Unclear Exome (AN,NB,NN)		total
	AA	BB,AB	33	558	14203	40	523	Only Exome	27930
	AB	AA,BB,B2,A2	864	2023	8097	30	1442	Exome ,Sanger	10679
	BB	AA,AB,22	1168	209274	8079	99	133781
	total		2065	211855	30379	169	135746		38609	174355	418823
	C57BL/6J genotypes	(a) Confirmed SNVs (761,084)					(b) Unconfirmed SNVs				(e)Total SNVs
		Exome ≠ Sanger		Exome=Sanger	Only Exome	Only Sanger	(c) Sanger (Exome: low coverage)	(d) Unclear Exome (AN,NB,NN)		total
	AA	BB,AB	210	305294	44237	409450	180559	Only Exome	5320
	AB	AA,BB,B2,A2	16	151	545	361	342	Exome ,Sanger	23900
	BB	AA,AB,22	67	139	273	341	421
	total		293	305584	45055	410152	181322		29220	210542	971626
	Table S2. SNVs detected by exome sequencing (Exome) or/and Sanger mouse SNVs database (Sanger) in three inbred mouse strains. Exome sequences obtained in the present study, as described, were compared with the Sanger mouse SNV database [REL-1105; VCF files were downloaded from ftp://ftp-mouse.sanger.ac.uk/REL-1105/]. ‘A’, represents the Sanger C57BL/6J reference allele. ‘B’ represents an alternat…
