# Supplementary material for: The abundance of cis-acting loci leading to differential allele expression in F1 mice and their relationship to loci harboring genes affecting complex traits
Source: BMC Genomics. 2016 Aug 11;17:620. doi: 10.1186/s12864-016-2922-9 (PMC4982227; doi:10.1186/s12864-016-2922-9)
Supplement: Additional file 2: Figure S1. — Correction of mapping bias in RNA-Seq using strain specific genomic information. Figure S2. Volcano plots identifying DAE loci. Figure S3. X-linked genes expressed in forebrain and kidney show uni-parental (maternal) expression in male F1 mice. Figure S4. Validation of 20 DAE QTLs and 15 non-DAE genes in forebrain of B6/129SF1 mice. Figure S5. Validation of DAE for imprinted genes in the forebrain of B6/129SF1 mice. Figure S6. Candidate genes at QTLs show DAE in both forebrain and kidney. Figure S7. Syn3, a gene located at a QTL associated with learning behavior shows no allelic imbalance in forebrain or kidney. Figure S3 Zim3 is expressed from only the 129S chromosome in forebrain of reciprocal F1 mice, potentially due to an INDEL in 129S gDNA. (ZIP 1175 kb) [file 12864_2016_2922_MOESM2_ESM.zip › add1/Additional file 11_Table S3..xlsx]

## Sheet: Imprinted
	Table S3. List of imprinted genes contining SNVs, which were observed with 8 reads in forbrain RNAseq
	B6129SF1	Chr	position	B6 allele	129 allele	Exome genotype	Sanger genotype	genotype	Gene	total reads	B6 allele read frequency	129 allele read frequency	p-value
		chr2	152531159	A	G	-|-	BB|AA	B|A	H13	8	1	0	0.0078125
		chr2	152532422	A	G	-|-	BB|AA	B|A	H13	8	1	0	0.0078125
		chr7	6917960	T	C	BB|AA	BB|AA	B|A	Usp29	8	0	1	0.0078125
	B6DBAF1	Chr	position	B6 allele	DBA allele	Exome genotype	Sanger genotype	genotype	Gene	total reads	B6 allele read frequency	DBA allele read frequency	p-value
		chr1	63359360	T	C	-|-	BB|AA	B|A	Zdbf2	8	0	1	0.0078125
		chr7	66564563	T	A	-|-	BB|AA	B|A	C230091D08Rik	8	0.875	0.125	0.0703125
	DBAB6F1	Chr	position	B6 allele	DBA allele	Exome genotype	Sanger genotype	genotype	Gene	total reads	B6 allele read frequency	DBA allele read frequency	p-value
		chr1	63359060	C	T	-|-	BB|AA	B|A	Zdbf2	8	1	0	0.0078125
		chr1	63359097	T	C	-|-	BB|AA	B|A	Zdbf2	8	0.875	0.125	0.0703125
		chr7	67126843	C	A	-|-	BB|AA	B|A	Snrpn	8	1	0	0.0078125
	B6CASTF1	Chr	position	B6 allele	CAST allele	Exome genotype	Sanger genotype	genotype	Gene	total reads	B6 allele read frequency	CAST allele read frequency	p-value
		chr12	110899644	T	C	-|-	BB|AA	B|A	Rian	8	1	0	0.0078125
		chr6	30753687	A	G	-|-	BB|AA	B|A	Copg2	8	0	1	0.0078125
		chr6	30758683	A	G	-|-	BB|AA	B|A	Copg2	8	0	1	0.0078125
		chr7	6914433	A	C	BB|AA	BB|AA	B|A	Usp29	8	0	1	0.0078125
		chr7	6919787	G	A	BB|AA	BB|AA	B|A	Usp29	8	0	1	0.0078125
	CASTB6F1	Chr	position	B6 allele	CAST allele	Exome genotype	Sanger genotype	genotype	Gene	total reads	B6 allele read frequency	CAST allele read frequency	p-value
		chr11	22872288	G	A	-|-	BB|AA	B|A	Zrsr1	8	1	0	0.0078125
		chr11	22872443	C	G	-|-	BB|AA	B|A	Zrsr1	8	1	0	0.0078125
		chr12	110785439	T	A	-|-	BB|AA	B|A	Meg3	8	0	1	0.0078125
		chr12	110802313	G	A	-|-	BB|AA	B|A	Meg3	8	0	1	0.0078125
