# Supplementary material for: The abundance of cis-acting loci leading to differential allele expression in F1 mice and their relationship to loci harboring genes affecting complex traits
Source: BMC Genomics. 2016 Aug 11;17:620. doi: 10.1186/s12864-016-2922-9 (PMC4982227; doi:10.1186/s12864-016-2922-9)
Supplement: Additional file 2: Figure S1. — Correction of mapping bias in RNA-Seq using strain specific genomic information. Figure S2. Volcano plots identifying DAE loci. Figure S3. X-linked genes expressed in forebrain and kidney show uni-parental (maternal) expression in male F1 mice. Figure S4. Validation of 20 DAE QTLs and 15 non-DAE genes in forebrain of B6/129SF1 mice. Figure S5. Validation of DAE for imprinted genes in the forebrain of B6/129SF1 mice. Figure S6. Candidate genes at QTLs show DAE in both forebrain and kidney. Figure S7. Syn3, a gene located at a QTL associated with learning behavior shows no allelic imbalance in forebrain or kidney. Figure S3 Zim3 is expressed from only the 129S chromosome in forebrain of reciprocal F1 mice, potentially due to an INDEL in 129S gDNA. (ZIP 1175 kb) [file 12864_2016_2922_MOESM2_ESM.zip › add1/Additional file 13_Table S5..xlsx]

## Sheet: Sheet1
	Table S5. Phenotype-related QTLs reported in BxD RI mice or F2 mice derived from B6 and DBA.
	131 QTLs and 415 candidate genes for 45 different phenotypes in C57BL/6J and DBA as reported in the Genome Informatics database (www.informatics.jax.org/allele/). This file includes MGI reference ID for each QTL.
	45 different phenotypes (131 QTLs) in B6 vs DBA
	B6 vs DBA Phenotype	QTLs	B6 vs DBA Phenotype	QTLs	B6 vs DBA Phenotype	QTLs
	Alcohol	26	Femoral bone morphometry	7	Avp transcript abundance	1
	Cocaine	2	Hippocampal weight	3	Brain copper/zinc regulation	1
	Cocaine and amphetamine-regulated transcript	2	Skeletal muscle weight	3	Granular brain lesions	1
	Dopamine	2	Brain volume	2	Hemotopoietic response to early cytokines	1
	Methamphetamine	2	Forebrain weight	2	Hypothermia sensitivity;	1
	Morphine	2	Granule cell layer volume	1	Nitrous oxide antinociception	1
	Haloperidol-induced catalepsy	1	Ventricular size	1	Peripheral blood B cell percentage	1
	Hypothermia due to alcohol sensitivity	1	Stem cell proliferation	8
	Seizures	7	Angiogenesis due to FGF2	6
	Apomorphine stress induced climbing	2	Crhr1 transcript abundance	4
	Pentylenetetrazol induced seizure susceptibility	2	Ventral midbrain iron content	3
	Tail suspension test immobility	2	Tuberculosis resistance	3
	Sleep	1	Thymocyte proliferative response	3
	Circadian rhythm	1	Cerebellar cAMP	2
	Basal locomotor activity	1	Hematocrit	2
	Bitterness tasting	1	Peripheral blood stem cell response to granulocyte colony stimulating factor	2
	Pentobarbital withdrawal	1	Serum alkaline phosphatase activity	2
	Thermal pain response	1	Trace metal regulation in brain	2
	Bone density	9	T cell ratio modifier	2

## Sheet: Ethanol-QTLs (2)
Genes differentially expressed in control B6 vs. D2 and located in ethanol QTLs. Type: E, ethanol-regulated gene; E,C: ethanol-regulated and gene differentially expressed in control B6 vs. D2 mice. The Journal of Neuroscience, March 2, 2005 • 25(9):2255–2266 • 2255
QTL	Location (Chr:Mb)	LOD	Affymetrix Probset ID	Accession Number	Gene Symbol	Gene Location (Mb)	TYPE
Locomotor Activation
Actre1	1:148-166.5	3.7	104647_at	M88242	Ptgs2	151	C
			99553_f_at	AI842002	6530413N01Rik	154.64	C
			94852_at	U09114	Glul	154.85	C
			103783_at	AI648965	Xpr1	156.23	C
			95437_at	AI836139	C80879	160.47	C
			98531_g_at	AI849615	Gas5	162.21	C
			100622_at	AF093857	Prdx6	162.42	C
			93191_at	AW061328	Vamp4	163.79	C
			94122_at	AF041335	Myoc	163.84	C
			100113_s_at	D50367	Kifap3	165.11	C
Actre2	2:70-105	6	92579_at	L00993	Ssb	70.65	C
			160076_at	AF053550	Mtx2	75.73	C
			104672_at	U68058	Frzb	81.29	E,C
			96526_at	AW228840	---	85.48	C
			96649_at	AW046552	2310042M24Rik	85.56	C
			103542_at	AW215059	Tnks1bp1	85.98	C
			93734_i_at	D49686	Psmc3	92.02	C
			98875_at	AW121160	D2Ertd391e	92.65	E,C
			102231_at	AB017614	Creb3l1	92.96	C
			99929_at	U72141	Ext2	94.68	C
			94276_at	AF064635	Hsd17b12	95.02	C
			101516_at	U60473	Cd59a	104.99	C
Actre4	2:112-115.5	7	100131_at	X15830	Sgne1	114.71	C
Preference
Ap1q	1:83.3175.8	4.5	100718_at	X56135	Ptma	86.93	C
			102147_at	M61705	Akp3	87.55	E,C
			102318_at	X86000	Siat8d	96.12	C
			100496_at	U79523	Pam	98.36	E,C
			98870_at	L31532	Bcl2	107.12	C
			97181_f_at	M10062	Iap	110.96	C
			97248_at	X61431	Dbi	120.83	C
			103978_at	AA666669	5730454B08Rik	134.49	C
			103943_at	AI838513	Ppfia4	135.17	C
			160134_at	AI841275	2810031L11Rik	135.3	C
			103310_at	AA220427	Jarid1b	135.5	C
			92608_at	D88793	Csrp1	136.62	C
			160065_s_at	AI837625	Csrp1	136.62	C
			100593_at	L47600	Tnnt2	136.71	C
			102827_at	AW124633	Nek7	139.36	C
			94743_f_at	M29009	Cfh	140.59	C
			92341_at	AF029791	B3galt2	144.51	C
			104647_at	M88242	Ptgs2	151	C
			99553_f_at	AI842002	6530413N01Rik	154.64	C
			94852_at	U09114	Glul	154.85	C
			103783_at	AI648965	Xpr1	156.23	C
			95437_at	AI836139	C80879	160.47	C
			98531_g_at	AI849615	Gas5	162.21	C
			100622_at	AF093857	Prdx6	162.42	C
			93191_at	AW061328	Vamp4	163.79	C
			94122_at	AF041335	Myoc	163.84	C
			100113_s_at	D50367	Kifap3	165.11	C
			102894_g_at	X68363	Pou2f1	167.07	C
			104740_at	AW125318	D1Ertd251e	167.59	C
			96243_f_at	AW120804	Aldh9a1	168.58	C
			96258_at	AI843448	Mgst3	168.58	C
			92969_at	X76505	Ddr2	171.26	C
			94216_at	AW121091	Sdhc	172.41	C
			95027_at	AW050342	Usp21	172.56	C
			95074_at	AW125309	Pex19	173.42	C
			99481_at	AI839697	Atp1a2	173.56	C
			160820_at	AW061299	Igsf8	173.61	C
			98332_at	U11860	Kcnj9	173.61	C
			93412_at	AF016697	Dfy	174.63	C
Alcp1	2:33.25-61.25	5.3	93268_at	AI852001	Glo1	35.76	C
			92294_at	AW060793	2810410P22Rik	52.92	C
			104256_at	AI120844	Pscdbp	58.67	C
			96187_at	AI837021	Pkp4	60.05	E,C
Ap3q	4:123.5-151	4.7	103622_at	AW050255	Mlycd	123.82	C
			104263_at	AA914734	9330177P20Rik	124.49	C
			160619_at	AI843727	1110063F24Rik	126.99	C
			104620_at	AW123402	2010300G19Rik	128.92	C
			95699_f_at	AI848094	2010009J04Rik	130.12	C
			97909_at	AI838080	Stmn1	132.05	C
			92542_at	AI849035	D4Wsu53e	132.51	C
			94256_at	AI849533	Clic4	132.8	E,C
			94254_at	AI845237	Clic4	132.8	E,C
			94255_g_at	AI845237	Clic4	132.8	C
			95536_at	AB025015	Tceb3	133.59	C
			96020_at	M22531	C1qb	134.47	C
			92223_at	X66295	C1qg	134.48	C
			98562_at	X58861	C1qa	134.49	C
			104092_at	AW124926	Usp31	135.26	C
			102135_at	C78893	C78893	135.27	C
			160822_at	AI853638	Rap1ga1	135.33	C
			96261_at	AW122694	2310028O11Rik	136.73	C
			160206_at	AI663783	2610510H01Rik	138.46	C
			100368_at	AB019601	Casp9	139.55	C
			104469_at	M73748	Gp38	141.04	C
			162036_r_at	AV260585	D4Wsu114e	143.22	C
			99807_r_at	X97720	Fv1	143.23	C
			160377_at	AW210064	Tardbp	143.99	C
			99831_at	AF013253	Cort	144.51	C
			93966_at	AI849706	Ube4b	144.71	C
			102242_at	AF050182	Per3	146.4	C
			102056_f_at	AA839379	2610002J02Rik	150.71	C
Ap7q	7:20.9-49.4	4.4	95232_at	AB009392	Hnrpl	21.09	C
			96343_at	AI836968	Actn4	21.16	C
			100610_at	AF058298	Capns1	22.47	C
			102405_at	M31811	Mag	23.18	C
			100573_f_at	M14220	Gpi1	24.69	C
			100574_f_at	L09104	Gpi1	24.69	C
			160281_at	AI840773	2700023B17Rik	24.83	C
			96629_at	X04097	D7Rp2e	26.05	C
			92916_at	D45858	Syt3	33.97	C
			96320_at	AW121862	2310044H10Rik	34.06	C
			93481_at	AI846720	2400004E04Rik	34.17	C
			103006_at	AB012276	Atf5	34.38	C
			99599_s_at	AW210320	Ptov1	34.43	C
			96696_at	AI837110	Hrmt1l2	34.54	C
			96621_at	AW048608	1110061L23Rik	34.73	C
			100443_at	AF031467	Bcat2	35.16	C
			93633_at	AJ243952	Gnefr	36.02	C
			94812_at	AA684175	Gtf2h1	36.4	C
Ap5q (Etohc3)	9:20-70	4.8	104716_at	X60367	Rbp1	20.61	C
			104044_at	AI853663	1300006N24Rik	21.14	C
			92678_at	AA982686	Ddx25	35.68	C
			96564_at	X54401	Hspa8	41.01	E,C
			100888_at	AB015790	Sorl1	42.18	C
			102769_f_at	AB016248	Sc5d	42.47	C
			96206_at	AI854506	D330037A14Rik	44.94	E,C
			97423_at	AI839819	1500035H01Rik	45.04	C
			92202_g_at	AI553024	Zfp145	48.94	E,C
			162308_f_at	AV013428	---	51.09	C
			104314_r_at	AI851206	1110032A03Rik	51.1	C
			95785_s_at	Y13361	Rab7	55.36	E,C
			100976_at	AF013490	Ptpn9	57.59	C
			161480_i_at	AV055186	---	62.47	E,C
			95430_f_at	AI854154	Spg21	66.07	C
			97923_at	AW046532	B230218H07	67.1	C
			101889_s_at	U53228	Rora	69.98	C
Acute Withdrawal
Alcw1	1:122.1-197	5.6	103978_at	AA666669	5730454B08Rik	134.49	C
			103943_at	AI838513	Ppfia4	135.17	C
			160134_at	AI841275	2810031L11Rik	135.3	C
			103310_at	AA220427	Jarid1b	135.5	C
			92608_at	D88793	Csrp1	136.62	C
			160065_s_at	AI837625	Csrp1	136.62	C
			100593_at	L47600	Tnnt2	136.71	C
			102827_at	AW124633	Nek7	139.36	C
			94743_f_at	M29009	Cfh	140.59	C
			92341_at	AF029791	B3galt2	144.51	C
			104647_at	M88242	Ptgs2	151	C
			99553_f_at	AI842002	6530413N01Rik	154.64	C
			94852_at	U09114	Glul	154.85	C
			103783_at	AI648965	Xpr1	156.23	C
			95437_at	AI836139	C80879	160.47	C
			98531_g_at	AI849615	Gas5	162.21	C
			100622_at	AF093857	Prdx6	162.42	C
			93191_at	AW061328	Vamp4	163.79	C
			94122_at	AF041335	Myoc	163.84	C
			100113_s_at	D50367	Kifap3	165.11	C
			102894_g_at	X68363	Pou2f1	167.07	C
			104740_at	AW125318	D1Ertd251e	167.59	C
			96243_f_at	AW120804	Aldh9a1	168.58	C
			96258_at	AI843448	Mgst3	168.58	C
			92969_at	X76505	Ddr2	171.26	C
			94216_at	AW121091	Sdhc	172.41	C
			95027_at	AW050342	Usp21	172.56	C
			95074_at	AW125309	Pex19	173.42	C
			99481_at	AI839697	Atp1a2	173.56	C
			160820_at	AW061299	Igsf8	173.61	C
			98332_at	U11860	Kcnj9	173.61	C
			93412_at	AF016697	Dfy	174.63	C
			97254_at	AA690061	Rbm8	177.29	C
			101579_at	X78304	Srp9	183.53	C
			97867_at	X83202	Hsd11b1	194.75	C
			92759_at	U43298	Lamb3	194.87	C
Alcw2	4:76.9-79.9	8.8	93887_at	AI854351	Mpdz	78.58	C
			100728_at	AJ131869	Mpdz	78.58	E,C

## Sheet: Ethanol-QTLs_MGI
QTL C57BL/6J * DBA/2J	Name	MGI ID	QTL Location	cM position of peak correlated region/allele	Candidate Genes		MGI Ref. ID
Actre1	activity response to ethanol 1	MGI:2153874	unknown	81.08 cM	Alcdp1 (95.8 cM) Actre1 (85 cM)	Myoc	J:98587)
Alcdp1	alcohol dependency 1	MGI:3050681	unknown	80.33 cM		Pou2f1
						Mgst3
						Aldh9a1
						Sdhc
						Kcnj9
						Darc (Dfy)
						Srp9
Actre2	activity response to ethanol 2	MGI:2154487	unknown	57.65 cM	Actre2 at 48 cM	Dlx1	J:98595
						Frzb
						D2Ertd391e
						Kai1
					Actre2 at 48 cM	Cd59a	J:98587)
						Scg5
Actre3	activity response to ethanol 3	MGI:2154490	unknown	68.3 cM	Actre3 at 63 cM	Bdnf	J:98595
Actre4	activity response to ethanol 4	MGI:2154492	unknown	59.4 cM	Actre4 at 65 cM	Actc1	J:98595
						Tyro3	(J:71081)
Alcp1	alcohol preference locus 1	MGI:2155189	Chr2:45338116-68008524	27.37 cM	Alcp1 at 37 cM	Pbx3	J:98595
						Hspa5
						Rprm
						Pkp4
						March7
Alcw1	alcohol withdrawal 1	MGI:2153883	unknown	80.33 cM	Alcw1 at 95.8 cM	Adss	J:98595)
						2810484M10Rik
						Mark1
Alcw2	alcohol withdrawal 2	MGI:2155929	Chr4:75941238-81442815 bp		Alcw2	Mpdz	(J:88800)
					Alcw2 at 40 cM	Mpdz	(J:98595)
						Nfib
					Alcw2 at 40 cM	Alad	(J:98587)
Alcw3	alcohol withdrawal 3	MGI:2159389	unknown	25.18 cM	Alcw3 (18 cM)	Hba-a1	(J:98595)
						Gabrg2
Ap1q	alcohol preference 1 QTL	MGI:2153885	Chr1:147032461-167758653 bp	63.28 cM	Ap1q at 60 cM	Akp3	J:98595)
						Gbx2
						Pam
Ap2q	alcohol preference 2 QTL	MGI:2155112	Chr2:60690268-60690412 bp	34.9 cM	Alcp1 (47.5 cM), Ap2q (34 cM), Etohc1 (28 cM), and Etohc2 (50 cM).	Stxbp1	(J:99482)
					Ap2q (34 cM)	Kif5c	(J:110030)
Ap3q	alcohol preference 3 QTL	MGI:2155848	Chr4:151569994-151570093 bp	82.64 cM	Ap3q at 81 cM	Clic4	(J:98595)
						2610510H01Rik
						Park7
						Tnfrsf9
Ap5q	alcohol preference 5 QTL	MGI:2157427	Chr9:47141866-47141979 bp	25.7 cM	Ap5q at 26 cM	Edg5	(J:98595)
						Anln
						Hspa8
						Phldb1
						Zbtb16
						Rab7
						Psma4
						Rplp1
					Ap5q at 26 cM	Sorl1	(J:98587)
						Sc5d
						Spg21
						Arpp19
Etohc1	ethanol consumption 1	MGI:2155059	Chr2:38239713-38239859	24.26 cM	Etohc1 (28 cM)	Stxbp1	J:99482)
						Kif5c	J:110030)
Etohc2	ethanol consumption 2	MGI:2155061	Chr2:85893925-85894063	49.68 cM	Etohc2 (50 cM).	Stxbp1	(J:99482)
Etohc3	ethanol consumption 3	MGI:2157399	Chr9:52123178-52123299	28.62 cM	Etohc3 at 29 cM	Pknox2	(J:109029)
						Scn4b
						9030425E11Rik
						111003A03Rik
Etax9	ethanol induced ataxia 9	MGI:3652801	Chr11:55394500-72319101			lra1	(J:78665)
						Gria
						Chrnb1
						Chrne
						Slc6a4
Ethm1	ethanol induced thermoregulation 1	MGI:3044656	Chr2 ( 69 cM)			Adra2b	(J:73579)
						Il1
						Il1a
						Il1b
						Avp
Ethm2	ethanol induced thermoregulation 2	MGI:3044658	Chr8			Clcn3
						Jund1
						Npy1r
Ethm3	ethanol induced thermoregulation 3	MGI:3044660	Chr7	63.44 cM		Scnn1b
						Scnn1g
Ethm4	ethanol induced thermoregulation 4	MGI:3044662	Chr11	62.4 cM		Scn4a
						Cacnb1
Etmr	ethanol metabolism rate	MGI:2429725	Chr17	3 cM - 20 cM		Sod2	J:76704)
Etohc1	ethanol consumption 1	MGI:2155060	Chr2:38239713-38239859	24.26 cM	Etohc1 (28 cM)	Stxbp1	(J:99482)
Etohc3	ethanol consumption 3	MGI:2157400	Chr9:52123178-52123299	28.62 cM		Pknox2	(J:109029)
						Scn4b
						9030425E11Rik
						111003A03Rik
						Arhgef12
						Acad11
						Carm1
						Cryab
						Cox5a
						Dlat
						Fxyd6
						Limd1
						Nicn1
						Nmnat3
						Rbp1
						Sc5d
						Tcf12
						Vps11
						Zfp291
Etohcta5	ethanol conditioned taste aversion 5	MGI:2155845	Chr4,			Oprd1	J:50271)
						Htr1d
						Taste4
Etohcta8	ethanol conditioned taste aversion 8;	MGI:2157423	Chr9:89977005-89977152	47.35 cM		Htr1b
Letohc1	low ethanol consumption 1;	MGI:2155463	Chr3:143647225-143647422	67.53 cM		Adh1	(J:40854

## Sheet: Other QTLs_MGI
	Behavior_C57BL/6J * DBA/2J 44 different phenotypes	QTL	Name	MGI ID	QTL Location	cM position of peak correlated region/allele	Candidate	MGI Ref. ID
	Seizures	Cosz1	cocaine seizure 1	MGI:2157139	Chr9	57.46 cM	Htr1b	(J:66464)
		Cosz2	cocaine seizure 2	MGI:2389349	Chr14:35323840-68548287	20.88 cM	Grid1
		Cosz3	cocaine seizure 3	MGI:2389449	Chr15:97415753-97415885	53.01 cM	Scn8a
							Cacnb3
		Szs1	seizure susceptibility 1	MGI:2154344	Chr1:171051174-174628870		Atp1a2	(J:56630)
							Atp1b1
							Kcnj10
		Szs5	seizure susceptibility 5	MGI:2154347	unknown	41.24 cM	Slc4a3
		Szs6	seizure susceptibility 6	MGI:2156080	unknown	44.32 cM	Gabra2
							Gabra1
		Szs11	seizure susceptibility 11	MGI:2155997	unknown		Slc34a2	(J:129499)
							Cckar
							Txk
							Chrna9
							Cnga1
							Gnrhr
							Adrbk2
	Cocain	Cocrb9	cocaine related behavior 9	MGI:2157117	unknown		Nedd4a	(J:68421)
							Tcf12
		Cocrb11	cocaine related behavior 11	MGI:2158260	Chr11:19720355-19721472 bp		Ddc
							Camk2b
	dopamine	Drb6	dopamine receptor binding 6	MGI:3033059	Chr12		Cbg
							Ckb
		Drb2	dopamine receptor binding 2	MGI:2156024	Chr5:104239005-104239199	50.64 cM	Ache
							GnB2
							Nos1
	cocaine and amphetamine-regulated transcript	Crq1	cocaine and amphetamine-regulated transcript QTL 1	MGI:3778045	Chr11,		Gabrb2	J:131440)
							Glra1
							Gria1
		Crq2	cocaine and amphetamine-regulated transcript QTL 2	MGI:3778047	Chr4,		Hcrtr1
							Txlna
	Methamphetamine	Marq3	methamphetamine response QTL 3	MGI:3590527	unknown	80.84 cM	Ppp1r1b	(J:100797)
							Pparbp
							Gria1
		Marq5	methamphetamine response QTL 5	MGI:3590531	unknown	39.98 cM	Csnk1e
	Morphine	Morph1	morphine antinociception 1	MGI:2154242	Chr1:13297384-13297523 bp	4.12 cM	Oprk1	(J:70377)
		Morph4	morphine antinociception 4	MGI:2157837	unknown		Oprm
	Sleep	Dps1	delta power in slow-wave sleep 1	MGI:3033051	Chr13:77047743-95594386	45.05 cM	Homer1	J:133449)
	angiogenesis due to FGF2	Angfq1	angiogenesis due to FGF2 QTL 1	MGI:3046563	Chr4	13.99 cM	Mmp16	(J:91118)
							Epha7
							Map3k7
							Tpm2
		Angfq2	angiogenesis due to FGF2 QTL 2	MGI:3046566	Chr13		Hist1h3f
							prolactin
							serpin
		Angfq3	angiogenesis due to FGF2 QTL 3	MGI:3046568	Chr15	20.0 cM	Sema5a
							Fzd6
							Tnfrsf11b
							Agpt
							Enpp2
							Has2
		Angfq4	angiogenesis due to FGF2 QTL 4	MGI:3046570	Chr18	51.91 cM	Lipg
							Atp5a1
							Pstpip2
		Angvq1	angiogenesis by VEGF QTL 1	MGI:2683521	Chr10:46844307-82655287		P4ha1	J:86415)
							Col13a1
							Col6a1
							Col6a2
							Col18a1
							Mmp11
							Itgb2
							Tbxa2r
							Efna2
							Mif
							Adora2a
		Angvq2	angiogenesis by VEGF QTL 2	MGI:2683523	Chr2		Ptgds
							Il1f9
							Il1f10
							Il1rn
							Edf1
	apomorphine stress induced climbing	Apsic3	apomorphine stress induced climbing 3	MGI:3053614	Chr10	46.97 cM	Hal	(J:68169)
							Fdpsl5
							Kcnc2
							Kcnc3
		Apsic4	apomorphine stress induced climbing 4	MGI:3053616	Chr13		Crhbp
							Arsb
	brain copper/zinc regulation	Bczr3	brain copper/zinc regulation 1	MGI:3688582	Chr16		Epha6	(J:114154)
							Pros1
							Epha3
	bone density	Bdt3	bone density traits 3	MGI:2156403	Chr6	63.63 cM	Alox5	J:104825)
		Bntq3	bone traits QTL 3	MGI:3578906	Chr2,		Bmp2	J:95898)
							Src
							Gdf5
							Mmp9
		Bntq7	bone traits QTL 7	MGI:3578914	Chr6		Mitf
							Gdf3
		Bntq10	bone traits QTL 10	MGI:3578963	Chr9		Acp5
		Bntq13	bone traits QTL 13	MGI:3578969	Chr12,		Fos
		Bntq15	bone traits QTL 15	MGI:3578973	Chr15		Col2a1
		Bomd1	bone mineral density 1	MGI:2156799	Chr7:85716387-85716494	48.43 cM	Igf1r	(J:50828)
		Bomd2	bone mineral density 2	MGI:2388880	Chr14:11553532-12242041		Bmp4
		Bomd7	bone mineral density 7	MGI:3583589	Chr11	54.6 cM		(J:99373)
	brain volume	Brnvl1	brain volume 1	MGI:3629183	Chr11	15.38 cM	Otx1	(J:108840)
		Brnvl2	brain volume 2	MGI:3629185	Chr19	7.16 cM	Cntf
	basal locomotor activity	Bslm4	basal locomotor activity 4	MGI:2682368	Chr1:174628733-174628870	81.08 cM	Aldh9a1	J:86322)
							Rgs5
							Kcnj10
							Kcnj9
	bitterness tasting	Btts	bitterness tasting	MGI:3606256	Chr6:125356646-134119623	59.32 cM	Tas2r	J:101833)
	cerebellar cAMP	Ccmp6	cerebellar cAMP 6	MGI:3652821	Chr8		Adcy7	(J:78665)
		Ccmp7	cerebellar cAMP 7	MGI:3652823	Chr11		Adcy1
							Camk2b
	circadian period of locomotor activity	Cplaq8	circadian period of locomotor activity 8	MGI:3581256	Chr3:7521114-7891638	2.01 cM	Car2
	Crhr1 transcript abundance	Crhr1taq2	Crhr1 transcript abundance QTL 2	MGI:3580620	Chr12,	37.16 cM	Ckb	(J:98292)
		Crhr1taq3	Crhr1 transcript abundance QTL 3	MGI:3580622	ChrX		Avpr2
		Crhtaq2	Crh transcript abundance QTL 2	MGI:3580608	Chr12	60.94 cM	Ckb
		Crhtaq3	Crh transcript abundance QTL 3	MGI:3580610	Chr13	30.11 cM	Shc3
	Avp transcript abundance	Avptaq3	Avp transcript abundance QTL 3	MGI:3580616	Chr13,	45.05 cM	Nr2f1
	forebrain weight	Fbrwt1	forebrain weight 1	MGI:3834643	Chr1		Tnni1	(J:143361)
		Fbrwt2	forebrain weight 2	MGI:3834645	Chr11		Asb3
	femoral bone morphometry	Fembm1	femoral bone morphometry 1	MGI:2389355	Chr3:7521114-7891638		Shox2	J:72151)
							Bglap1
							Csf1
							Tbx15
							Col11a1
							Pitx2
		Fembm2	femoral bone morphometry 2	MGI:2389357	Chr14:79160020-79160240	42.53 cM	Bmp1
		Fembm3	femoral bone morphometry 3	MGI:2389359	Chr7:118394038-118394119	63.44 cM	Agc1
							Pth
							Calca
							Xs
							Ol
		Fembm4	femoral bone morphometry 4	MGI:2389360	Chr2	59.32 cM	Hoxd
							Mdk
							Fmn
							Alx4
							Fbn1
							Il1a
							Bmp2
		Fembm5	femoral bone morphometry 5	MGI:2389362	Chr4,	70.02 cM	ct
							Akp2
							Nppb
		Fembm6	femoral bone morphometry 6	MGI:2446811	Chr6		Pparg
							Gdf3
							Mglap
							Pthlh
		Fembm7	femoral bone morphometry 7;	MGI:2446813	Chr19:47152785-47152981	39.37 cM	Papss2
							Fbxw4
	granular brain lesions	Gbrln	granular brain lesions	MGI:3047358	Chr7,	33.88 cM	Apba2	(J:84615)
							Bax
							Syt3
							Ndn
							Ube3a
	granule cell layer volume	Grv	granule cell layer volume	MGI:3052086	Chr6	21.63 cM	Hoxa4	(J:85259)
							Hoxa5
							Npy
	hematocrit QTL	Hemq2	hematocrit QTL 2	MGI:3652968	Chr2	89.27 cM	Vav2	(J:110791)
		Hemq5	hematocrit QTL 5	MGI:3652980	Chr16	57.06 cM	Runx
	hippocampal weight	Hipp1	hippocampal weight 1	MGI:2154098	Chr1	74.68 cM	Rxrg	(J:69261)
							Kcnj9
		Hipp2	hippocampal weight 2	MGI:2156002	Chr5	18.4 cM	Fgfr3
		Hipp4	hippocampal weight 4	MGI:3052092	Chr15		Gdnf	J:85259)
							Ghr
	haloperidol-induced catalepsy	Hpic1	haloperidol-induced catalepsy 1	MGI:2157126	Chr9:86546513-86546645	46.58 cM	Drd2	J:61419)
							Ncam
							Acat1
							Htr1b
							Chrna5
							Myo5a
							El1
	hemotopoietic response to early cytokines	Hrec	hemotopoietic response to early cytokines	MGI:2387299	Chr2:154711297-159586530	65.46 cM	ag1	(J:76791)
							Bmp2
							Il1a
							Il1b
	hypothermia due to alcohol sensitivity	Htas9	hypothermia due to alcohol sensitivity 9	MGI:3587101	Chr2		Gad1	(J:18566)
							Scn1a
							Scn2a1
							Scn3a
	hypothermia sensitivity;	Hts	hypothermia sensitivity;	MGI:2157131	Chr9:49599872-49600121	26.85 cM	Drd2	(J:67839)
	ventral midbrain iron content	Vmbic3	ventral midbrain iron content 3				Th	J:87918)
		Vmbic5	ventral midbrain iron content 5				Drd2
		Vmbic10	ventral midbrain iron content				Gabra1
							Gabrg2
							Adra1b
	nitrous oxide antinociception	Noan1	nitrous oxide antinociception 2	MGI:3513481	Chr5	85.17 cM	Nos1.	(J:88493)
	peripheral blood B cell percentage	Pbbcp1	peripheral blood B cell percentage 1	MGI:2447020	Chr1:116579930-116580115	51.5 cM	Gli2	J:74270)
							En1
							Bcl2
	peripheral blood stem cell response to granulocyte colony stimulating factor	Pbrgcsf1	peripheral blood stem cell response to granulocyte colony stimulating factor 1	MGI:2447053	Chr2:123391660-123391809	60.69 cM	Hdc	(J:79266)
		Pbrgcsf2	peripheral blood stem cell response to granulocyte colony stimulating factor 2	MGI:2447055	Chr11,		Tcn2
	pentobarbital withdrawal	Pbw2	pentobarbital withdrawal QTL 2	MGI:2386561	Chr4		Mpdz	(J:76251)
	pentylenetetrazol induced seizure susceptibility	Ptz1a	pentylenetetrazol induced seizure susceptibility 1a	MGI:2158377	Chr2	34.9 cM	Cacnb4	(J:60775)
		Pzt1b	pentylenetetrazol induced seizure susceptibility 1b	MGI:2158380	Chr2	18.29 cM	Cacnb2
	serum alkaline phosphatase activity	Salpa3	serum alkaline phosphatase activity 3	MGI:3613004	Chr4		Akp2	(J:103178)
		Salpa4	serum alkaline phosphatase activity 4	MGI:3613006	Chr3		Tshb
							Shox2
							Bglap-rs1
							Bglap2
	stem cell proliferation	Scpro2	stem cell proliferation 2	MGI:2157984	Chr11,		Pafah1b1	(J:78926)
							Tbx2
		Scpro4	Stem cell proliferation 4	MGI:3578840	Chr1	37.02 cM	Igfbp2	(J:98123)
							Igfbp5
							Wdt2
							Il8rb
		Scpro5	Stem cell proliferation 5;	MGI:3578842	Chr2		Il1a
							Il1b
							Fgf7
							Dll4
							Bmp2
		Scpro6	Stem cell proliferation 6	MGI:3578844	Chr3		Il2
							Fgf2
		Scpro7	Stem cell proliferation 7;	MGI:3578846	Chr5	18.4 cM	Il6
							Fgfr3
							Hmx1
							Msx1
		Scrpo8	Stem cell proliferation 8	MGI:3578848	Chr7,		Eed
							Stim1
		Scpro9	Stem cell proliferation 9	MGI:3578850	Chr14	20.81 cM	Prkcd
							Bmpr1a
							Tep1
							Bmp4
		Scpro10	Stem cell proliferation 10	MGI:3578852	Chr18,	28.28 cM	Fgf1
							Csf1r
							Pdgfrb
							Cdx1
	skeletal muscle weight	Skmw6	skeletal muscle weight 6	MGI:3583165	Chr1:185222387-185222504		Mrps9	(J:99478)
							Usp21
							Casq1
		Skmw7	skeletal muscle weight 7	MGI:3583167	Chr2		Clcn1
		Skmw11	skeletal muscle weight 11	MGI:3583175	Chr9:108641084-108641186		Mras
							Myl3
	tuberculosis resistance	Tbrs1	tuberculosis resistance 1	MGI:2154349	Chr1	65.26 cM	Cxcr4	J:67658)
							1l10
							Ncf2
							Fasl
							Tbfsf6L
							Sele
							Sell
							Selp
		Tbrs2	tuberculosis resistance 2	MGI:2155293	Chr3		Il2
							Il2a
							Il6ra
		Tbrs4	tuberculosis resistance 4	MGI:2664015	Chr19		Chuk	J:83619)
							Nfkb2
							Csf2ra
	thymocyte proliferative response	Thypr1	thymocyte proliferative response 1	MGI:2447032	Chr11:36391750-36391888	21.96 cM	Il12b	J:76931)
		Thypr2	thymocyte proliferative response 2	MGI:2447028	Chr1:58233965-58234112	28.97 cM	Cd152
							Cd28
							Icos
		Thypr3	thymocyte proliferative response 3	MGI:2447034	Chr3:21471255-21471355	7.49 cM	Il7
	trace metal regulation in brain	Tmrb1	trace metal regulation in brain 1	MGI:3794753	Chr14		Samd4	J:135429)
		Tmrb2	trace metal regulation in brain 2	MGI:3794758	Chr9		Tbcel
							D60033011Rik
							Bace1
	thermal pain response	Tpnr1	thermal pain response 1	MGI:2155915	Chr4	75.67 cM	Oprd1	J:40544)
	T cell ratio modifier	Trmq1	T cell ratio modifier QTL 1	MGI:2664290	Chr6:146428986-146429238	77.7 cM	Klra	(J:77603)
							Klrb1c
							Klrb1
		Trmq2	T cell ratio modifier QTL 2	MGI:2664292	Chr2	57.31 cM	CD44
							Rag1
							Rag2
							H3
							Brm
							Ir2
							Il1a
							Il1b
							H42
							H44
							H45
							Ir9
	tail suspension test immobility	Tsti1	tail suspension test immobility 1	MGI:3758250	Chr4:81278505-81442815		Ptprd	J:125336)
							Tyrp1
							Mpdz
		Tsti2	tail suspension test immobility 2	MGI:3758252	Chr15		Prkaa1
							Gdnf
							Slc1a3
							Pdzd2
	ventricular size	Vent2	ventricular size 2	MGI:2664107	Chr4	22.38 cM	Tgfbr1	(J:83649)

## Sheet: Candidate and QTLs
Candidate genes							QTLs
BXD RI or F2_QTL EtOH	187	BXD RI or F2 other QTL	241	B6xDBA_QTL-EtOH- DBA-Others	13		B6xDBA_QTL-EtOH-	26	DBA-Others	105
1110032A03Rik		1l10		Aldh9a1			Actre1		Angfq1	1
111003A03Rik		Acat1		Atp1a2			Actre2		Angfq2	2
1110061L23Rik		Ache		Bcl2			Actre3		Angfq3	3
1110063F24Rik		Acp5		Gabrg2			Actre4		Angfq4	4
1300006N24Rik		Adcy1		Htr1b			Alcdp1		Angvq1	5
1500035H01Rik		Adcy7		Il1a			Alcp1		Angvq2	6
2010009J04Rik		Adora2a		Il1b			Alcw1		Apsic3	7
2010300G19Rik		Adra1b		Kcnj9			Alcw2		Apsic4	8
2310028O11Rik		Adrbk2		Mpdz			Alcw3		Avptaq3	9
2310042M24Rik		ag1		Oprd1			Ap1q		Bczr3	10
2310044H10Rik		Agc1		Syt3			Ap2q		Bdt3	11
2400004E04Rik		Agpt		Tcf12			Ap3q		Bntq10	12
2610002J02Rik		Akp2		Usp21			Ap5q		Bntq13	13
2610510H01Rik		Aldh9a1					Ap7q		Bntq15	14
2700023B17Rik		Alox5					Etax9		Bntq3	15
2810031L11Rik		Alx4					Ethm1		Bntq7	16
2810410P22Rik		Apba2					Ethm2		Bomd1	17
2810484M10Rik		Arsb					Ethm3		Bomd2	18
5730454B08Rik		Asb3					Ethm4		Bomd7	19
6530413N01Rik		Atp1a2					Etmr		Brnvl1	20
9030425E11Rik		Atp1b1					Etohc1		Brnvl2	21
9330177P20Rik		Atp5a1					Etohc2		Bslm4	22
Acad11		Avpr2					Etohc3		Btts	23
Actc1		Bace1					Etohcta5		Ccmp6	24
Actn4		Bax					Etohcta8		Ccmp7	25
Adh1		Bcl2					Letohc1		Cocrb11	26
Adra2b		Bglap1							Cocrb9	27
Adss		Bglap2							Cosz1	28
Akp3		Bglap-rs1							Cosz2	29
Alad		Bmp1							Cosz3	30
Aldh9a1		Bmp2							Cplaq8	31
Anln		Bmp4							Crhr1taq2	32
Arhgef12		Bmpr1a							Crhr1taq3	33
Arpp19		Brm							Crhtaq2	34
Atf5		Cacnb2							Crhtaq3	35
Atp1a2		Cacnb3							Crq1	36
Avp		Cacnb4							Crq2	37
B230218H07		Calca							Dps1	38
B3galt2		Camk2b							Drb2	39
Bcat2		Car2							Drb6	40
Bcl2		Casq1							Fbrwt1	41
Bdnf		Cbg							Fbrwt2	42
C1qa		Cckar							Fembm1	43
C1qb		Cd152							Fembm2	44
C1qg		Cd28							Fembm3	45
C78893		CD44							Fembm4	46
C80879		Cdx1							Fembm5	47
Cacnb1		Chrna5							Fembm6	48
Capns1		Chrna9							Fembm7	49
Carm1		Chuk							Gbrln	50
Casp9		Ckb							Grv	51
Cd59a		Clcn1							Hemq2	52
Cfh		Cnga1							Hemq5	53
Chrnb1		Cntf							Hipp1	54
Chrne		Col11a1							Hipp2	55
Clcn3		Col13a1							Hipp4	56
Clic4		Col18a1							Hpic1	57
Cort		Col2a1							Hrec	58
Cox5a		Col6a1							Htas9	59
Creb3l1		Col6a2							Hts	60
Cryab		Crhbp							Marq3	61
Csrp1		Csf1							Marq5	62
D1Ertd251e		Csf1r							Morph1	63
D2Ertd391e		Csf2ra							Morph4	64
D330037A14Rik		Csnk1e							Noan1	65
D4Wsu114e		ct							Pbbcp1	66
D4Wsu53e		Cxcr4							Pbrgcsf1	67
D7Rp2e		D60033011Rik							Pbrgcsf2	68
Darc		Ddc							Pbw2	69
Dbi		Dll4							Ptz1a	70
Ddr2		Drd2							Pzt1b	71
Ddx25		Edf1							Salpa3	72
Dfy		Eed							Salpa4	73
Dlat		Efna2							Scpro10	74
Dlx1		El1							Scpro2	75
Edg5		En1							Scpro4	76
Ext2		Enpp2							Scpro5	77
Frzb		Epha3							Scpro6	78
Fv1		Epha6							Scpro7	79
Fxyd6		Epha7							Scpro9	80
Gabrg2		Fasl							Scrpo8	81
Gas5		Fbn1							Skmw11	82
Gbx2		Fbxw4							Skmw6	83
Glo1		Fdpsl5							Skmw7	84
Glul		Fgf1							Szs1	85
Gnefr		Fgf2							Szs11	86
Gp38		Fgf7							Szs5	87
Gpi1		Fgfr3							Szs6	88
Gria		Fmn							Tbrs1	89
Gtf2h1		Fos							Tbrs2	90
Hba-a1		Fzd6							Tbrs4	91
Hnrpl		Gabra1							Thypr1	92
Hrmt1l2		Gabra2							Thypr2	93
Hsd11b1		Gabrb2							Thypr3	94
Hsd17b12		Gabrg2							Tmrb1	95
Hspa5		Gad1							Tmrb2	96
Hspa8		Gdf3							Tpnr1	97
Htr1b		Gdf5							Trmq1	98
Htr1d		Gdnf							Trmq2	99
Iap		Ghr							Tsti1	100
Igsf8		Gli2							Tsti2	101
Il1		Glra1							Vent2	102
Il1a		GnB2							Vmbic10	103
Il1b		Gnrhr							Vmbic3	104
Jarid1b		Gria1							Vmbic5	105
Jund1		Grid1
Kai1		H3
Kcnj9		H42
Kif5c		H44
Kifap3		H45
Lamb3		Hal
Limd1		Has2
lra1		Hcrtr1
Mag		Hdc
March7		Hist1h3f
Mark1		Hmx1
Mgst3		Homer1
Mlycd		Hoxa4
Mpdz		Hoxa5
Mtx2		Hoxd
Myoc		Htr1b
Nek7		Icos
Nfib		Igf1r
Nicn1		Igfbp2
Nmnat3		Igfbp5
Npy1r		Il12b
Oprd1		Il1a
Pam		Il1b
Park7		Il1f10
Pbx3		Il1f9
Per3		Il1rn
Pex19		Il2
Phldb1		Il2a
Pknox2		Il6
Pkp4		Il6ra
Pou2f1		Il7
Ppfia4		Il8rb
Prdx6		Ir2
Pscdbp		Ir9
Psma4		Itgb2
Psmc3		Kcnc2
Ptgs2		Kcnc3
Ptma		Kcnj10
Ptov1		Kcnj9
Ptpn9		Klra
Rab7		Klrb1
Rap1ga1		Klrb1c
Rbm8		Lipg
Rbp1		Map3k7
Rora		Mdk
Rplp1		Mglap
Rprm		Mif
Sc5d		Mitf
Scg5		Mmp11
Scn4a		Mmp16
Scn4b		Mmp9
Scnn1b		Mpdz
Scnn1g		Mras
Sdhc		Mrps9
Sgne1		Msx1
Siat8d		Myl3
Slc6a4		Myo5a
Sod2		Ncam
Sorl1		Ncf2
Spg21		Ndn
Srp9		Nedd4a
Ssb		Nfkb2
Stmn1		Nos1
Stxbp1		Nos1.
Syt3		Nppb
Tardbp		Npy
Taste4		Nr2f1
Tceb3		Ol
Tcf12		Oprd1
Tnfrsf9		Oprk1
Tnks1bp1		Oprm
Tnnt2		Otx1
Tyro3		P4ha1
Ube4b		Pafah1b1
Usp21		Papss2
Usp31		Pdgfrb
Vamp4		Pdzd2
Vps11		Pitx2
Xpr1		Pparbp
Zbtb16		Pparg
Zfp145		Ppp1r1b
Zfp291		Prkaa1
		Prkcd
		prolactin
		Pros1
		Pstpip2
		Ptgds
		Pth
		Pthlh
		Ptprd
		Rag1
		Rag2
		Rgs5
		Runx
		Rxrg
		Samd4
		Scn1a
		Scn2a1
		Scn3a
		Scn8a
		Sele
		Sell
		Selp
		Sema5a
		serpin
		Shc3
		Shox2
		Slc1a3
		Slc34a2
		Slc4a3
		Src
		Stim1
		Syt3
		Tas2r
		Tbcel
		Tbfsf6L
		Tbx15
		Tbx2
		Tbxa2r
		Tcf12
		Tcn2
		Tep1
		Tgfbr1
		Th
		Tnfrsf11b
		Tnni1
		Tpm2
		Tshb
		Txk
		Txlna
		Tyrp1
		Ube3a
		Usp21
		Vav2
		Wdt2
		Xs
