# Supplementary material for: The abundance of cis-acting loci leading to differential allele expression in F1 mice and their relationship to loci harboring genes affecting complex traits
Source: BMC Genomics. 2016 Aug 11;17:620. doi: 10.1186/s12864-016-2922-9 (PMC4982227; doi:10.1186/s12864-016-2922-9)
Supplement: Additional file 2: Figure S1. — Correction of mapping bias in RNA-Seq using strain specific genomic information. Figure S2. Volcano plots identifying DAE loci. Figure S3. X-linked genes expressed in forebrain and kidney show uni-parental (maternal) expression in male F1 mice. Figure S4. Validation of 20 DAE QTLs and 15 non-DAE genes in forebrain of B6/129SF1 mice. Figure S5. Validation of DAE for imprinted genes in the forebrain of B6/129SF1 mice. Figure S6. Candidate genes at QTLs show DAE in both forebrain and kidney. Figure S7. Syn3, a gene located at a QTL associated with learning behavior shows no allelic imbalance in forebrain or kidney. Figure S3 Zim3 is expressed from only the 129S chromosome in forebrain of reciprocal F1 mice, potentially due to an INDEL in 129S gDNA. (ZIP 1175 kb) [file 12864_2016_2922_MOESM2_ESM.zip › add1/Additional file 14_Table S6..xlsx]

## Sheet: Sheet1
	Table S6. Genes at phenotype QTLs have DAE QTLs.
		Genes	QTL symbols
	DAE in forebrain	Darc (Dfy)* (Duffy antigen receptor for chemokines)	alcohol preference 1	Ap1q
			alcohol withdrawal 1	Alcw1
		Kifap3* (kinesin-associated protein 3)	activity response to ethanol 1	Actre1
		Atp1b1 (Sodium/potassium-transporting ATPase subunit beta-1 )	seizure susceptibility 1	Szs1
		Ndn (necdin)	granular brain lesions	Gbrln
	DAE in kidney	Aldh9a1* (aldehyde dehydrogenase 9)	alcohol dependency 1	Alcdp1
			basal locomotor activity 4	Bslm4
		Bcat2 (branched chain aminotransferase 2)	alcohol preference 7 QTL	Ap7q
		Sc5d * (sterol-C5-desaturase)	alcohol preference 5 QTL	Ap5q
			ethanol consumption 3	Etohc3
		Sdhc* (succinate dehydrogenase complex, subunit C, integral membrane protein)	alcohol dependency 1	Alcdp1
		Sorl1 * (sortilin-related receptor, LDLR class A repeats)	alcohol preference 5 QTL	Ap5q
		Adra2b (adrenergic receptor, alpha 2b)	ethanol induced thermoregulation 1	Ethm1
		Frzb (frizzled-related protein)	activity response to ethanol 2	Actre2
		Adh1 (alcohol dehydrogenase 1)	low ethanol consumption 1	Letohc1
		Glul (glutamate-ammonia ligase (glutamine synthetase) )	activity response to ethanol 1	Actre1
		Enpp2 (ectonucleotide pyrophosphatase/phosphodiesterase 2)	angiogenesis due to FGF2 QTL 3	Angfq3
		Atp1b1 (Sodium/potassium-transporting ATPase subunit beta-1 )	seizure susceptibility 1	Szs1
		Chuk (conserved helix-loop-helix ubiquitous kinase)	tuberculosis resistance 4	Tbrs4
		Hdc (histidine decarboxylase)	peripheral blood stem cell response to granulocyte colony stimulating factor 1	Pbrgcsf1
	Four DAE QTLs in forebrain (Darc, Kifap3, Atp1 and Ndn, may be relevant for alcohol preference and withdrawal, ethanol activity response, seizure susceptibility and granular brain lesions, as shown. Two of these four, Darc and Kipfap3, were previously reported as eQTLs. Two, namely Atp1b1 and Ndn, were not. DAE QTLs identified in kidney, and corresponding to candidate genes implicated in phenotyp…
