# Supplementary material for: The abundance of cis-acting loci leading to differential allele expression in F1 mice and their relationship to loci harboring genes affecting complex traits
Source: BMC Genomics. 2016 Aug 11;17:620. doi: 10.1186/s12864-016-2922-9 (PMC4982227; doi:10.1186/s12864-016-2922-9)
Supplement: Additional file 2: Figure S1. — Correction of mapping bias in RNA-Seq using strain specific genomic information. Figure S2. Volcano plots identifying DAE loci. Figure S3. X-linked genes expressed in forebrain and kidney show uni-parental (maternal) expression in male F1 mice. Figure S4. Validation of 20 DAE QTLs and 15 non-DAE genes in forebrain of B6/129SF1 mice. Figure S5. Validation of DAE for imprinted genes in the forebrain of B6/129SF1 mice. Figure S6. Candidate genes at QTLs show DAE in both forebrain and kidney. Figure S7. Syn3, a gene located at a QTL associated with learning behavior shows no allelic imbalance in forebrain or kidney. Figure S3 Zim3 is expressed from only the 129S chromosome in forebrain of reciprocal F1 mice, potentially due to an INDEL in 129S gDNA. (ZIP 1175 kb) [file 12864_2016_2922_MOESM2_ESM.zip › add1/Additional file 15_Table S7..xlsx]

## Sheet: Sheet1
Table S7. Genes implicated as phenotypic QTLs showing no DAE in (A) forebrain and (B) kidney of B6/DBA2 F1 mice. Each of these genes was assayable by DAE. *,Previously observed to differ in expression in brain between C57BL/6J and DBA/2J mice [28], ‡, Candidate genes for both ethanol QTL and other QTLs.
A.	B6/DBA Ethanol QTL genes (54)				B6/DBA other QTL genes (39)
	Atp1a2*‡	Cfh	Pex19		Atp1a2*‡	Gabra1	Stim1
	Gabrg2‡	Clcn3	Phldb1		Gabrg2‡	Gabrb2	Tbcel
	Kcnj9*‡	Csrp1	Prdx6		Kcnj9*‡	Gria1	Txlna
	Mpdz*‡	Dbi	Psmc3		Mpdz*‡	Grid1
	Syt3‡	Dlat	Rprm		Syt3‡	Homer1
	Tcf12‡	Ext2	Sc5d*		Tcf12‡	Igfbp5
	2310028O11Rik	Frzb	Scg5		Ache	Kcnc3
	2310044H10Rik	Fxyd6	Scn4b		Adrbk2	Kcnj10
	9030425E11Rik	Gas5*	Sdhc*		Arsb	Map3k7
	Actn4	Glul	Sorl1*		Asb3	Pafah1b1
	Arhgef12	Gpi1	Srp9*		Cacnb4	Papss2
	Arpp19*	Hsd17b12	Tardbp		Car2	Ptprd
	Bcat2	Igsf8	Tceb3		Crhbp	Rxrg
	C1qa	Mag	Tnks1bp1		Csnk1e	Samd4
	C1qb	Mark1	Tyro3		Drd2	Scn2a1
	Cacnb1	Nfib	Ube4b		Enpp2	Scn3a
	Capns1	Nicn1	Vamp4		Epha6	Sema5a
	Casp9	Per3	Zbtb16		Fgfr3	Slc4a3
B.	B6/DBA Ethanol QTL genes (33)				B6/DBA other QTL genes (16)
	Tcf12‡	Cfh	Per3		Tcf12‡	Ptprd
	1110032A03Rik	Clcn3	Pex19		Arsb	Sema5a
	2310044H10Rik	Csrp1	Prdx6		Bmp4	Tbcel
	Acad11	Dbi	Psmc3		Car2	Tbx2
	Actn4	Dlat	Scn4b		Cckar	Txlna
	Arhgef12	Ext2	Spg21		Ghr
	Arpp19*	Gas5*	Srp9*		Igfbp5
	C1qa	Gpi1	Tardbp		Kcnj10
	Capns1	Hsd17b12	Tceb3		Map3k7
	Casp9	Kifap3*	Tnks1bp1		Pafah1b1
	Cd59a*	Nfib	Ube4b		Papss2
	*Previously observed to differ in expression of brain between C57BL/6J and DBA mice (Alcohol Clin Exp Res, Vol 28, No 10, 2004: pp 1437–1448), ‡ Candidate genes for both ethanol QTL and other QTLs.
