# Supplementary material for: The abundance of cis-acting loci leading to differential allele expression in F1 mice and their relationship to loci harboring genes affecting complex traits
Source: BMC Genomics. 2016 Aug 11;17:620. doi: 10.1186/s12864-016-2922-9 (PMC4982227; doi:10.1186/s12864-016-2922-9)
Supplement: Additional file 2: Figure S1. — Correction of mapping bias in RNA-Seq using strain specific genomic information. Figure S2. Volcano plots identifying DAE loci. Figure S3. X-linked genes expressed in forebrain and kidney show uni-parental (maternal) expression in male F1 mice. Figure S4. Validation of 20 DAE QTLs and 15 non-DAE genes in forebrain of B6/129SF1 mice. Figure S5. Validation of DAE for imprinted genes in the forebrain of B6/129SF1 mice. Figure S6. Candidate genes at QTLs show DAE in both forebrain and kidney. Figure S7. Syn3, a gene located at a QTL associated with learning behavior shows no allelic imbalance in forebrain or kidney. Figure S3 Zim3 is expressed from only the 129S chromosome in forebrain of reciprocal F1 mice, potentially due to an INDEL in 129S gDNA. (ZIP 1175 kb) [file 12864_2016_2922_MOESM2_ESM.zip › add1/Additional file 17_Table S9.xlsx]

## Sheet: primer
Table S9. Primers for differentially allelic expression analysis or quantitative PCR. Several genes were analyzed with primer pairs (F1R1) which were available to amplify UTR region. Additional primer pairs including F2 or/and R2 were used to amplify exonic regions including the SNVs. *Genes for which was reconfirmed by qPCR.
Gene	position		SNV	F1	R1	F2	R2
Inpp5f	chr7	135838158	rs13465551	TAGGAAACTTTACAAAGCCTG	CCAAGTTCACTTCCAGGACC
Zdbf2	chr1	63359237	rs49369757	GAAATTTGTGTGTACTCTCTCC	GTCACTATTCTCTCAGGCAC
Rasgrf1	chr9	89886394	rs29947965	GCTGTTCTTGTCTGTGTTGG	GTAGATATTGATCAGCTTGTCC	CCAGTGACATCATCCAGTGC	GTAGATATTGATCAGCTTGTCC
Rasgrf1	chr9	89886484	rs30280068
Snrpn	chr7	67127319	rs49429456	CATTTATAGACTGGCATGTTGA	CAATGATAGTTCATCTGTGTGG
Peg10	chr6	4708240	rs32465153	CTACCATGAAGATGTTTAGAGA	TAGAATCAAACAGAAAGAGAGG
Sgce	chr6	4639647	rs45796514	GCATGTTGGTGCTGTCGTAG	TCCAGCTTGTCCATCACAGC
C230091D08Rik	chr7	66564012	rs50442045	CTTCCTGACTCTGAACTACTTC	GTTCAAATAAATATGATCCACC
H13	chr2	152514458	rs13473844	GGTGCTGTTGACCTTTTACAG	GCTCTGACTTACCTTCCTCA
Clstn1*	chr4	149022606	-	GGTTTCCGTACAGCCACGTG	ACCTGCTGTCTCCTATCTGC
Mark4*	chr7	20037097	rs51596892	CTTCTCTGAACAGCTTCTGC	TGTCTTCGAGGACGGCGCTG	CAGCCAGGTCTACCCTTGAC	CCAAGTTTGCAAAAGGACTCTAG
Gas5*	chr1	162966138	rs50677661	GATGGTATGAGAGTAGTGGAC	GTGGCACTGTCCTTTCAACC
Anxa5	chr3	36348185	rs4223933	CTAGAGCAGTAAGCTTGATTG	CACCATCAGCTTTCCTCAGC
Cadm3*	chr1	175266518	rs31613628	AGCAATGCCATAAGAGGAGC	CTGCCACCTCTCTTCCATTAC
Gabra2*	chr5	71353218	-	GTCAGACTGTACAAAGCAAAAACC	GATACAGAACAACGCCTATGC
Cap1*	chr4	122539969	rs13474964	CACCAGGCCAAGCTTCTTAC	CCTTTGTGGTAAGAATCCTGG		GCTCAGCACTGTTTGCACAG
Tubb3*	chr8	125944742	rs51652749	AGGTCTCTGCACTGTAAACC	CTGTGTTCTCCACTAGCTGG	CAG GGC CAT TCTGGTGGACT
Arpc5*	chr1	154621481	rs31178576	GTAAGTTCACAGGGGCTGGA	CTGAGAGAAACAGATGCTACC	CGTCTTGAAGGTGCTTATCTC
Trnp1	chr4	133047286	-	CCACTTTAGAGAAGCCTATATG	CCTTCTATGTCCAGCAGATC
Shfm1*	chr6	6508473	rs13478612	CATGAATCCCAACATCTGACTG	GAAGCAGCTTGGAAAAGGTGC	CCTGGGACATTCCCAGATGC	GAGTACTGAGGCTTCCGACT
Pkm2*	chr9	59527060	rs48574972	GAAAGTTGTCAGAATTCCCAGC	CTGCAGAATACAAGGTGGAG
Zim3*	chr7	6918737	rs31301234	CCTGAGCATCTCTCTCTCCA	CAATCCCTAGTATCCACATGG	GACGTCACTGTGAGCTTCAC	GCATCTGAGTGCAAGGTCCT
	chr7	6929173	rs48125674	CTAAGACAACAGAAAATGTAGC	CAAGGTCACATGTAATCCAGG		CACTCTCCCCTGGAAATCATCC
	chr7	6929283	rs49692548
Mesdc2	chr7	91047153	rs13470141	GAGAAGCTTCAACTTGACTG	CACGATGAACAAGCGCATTC
Hyou1	chr9	44195788	rs6393202	TGAGTCCAAAGGCATCAAGG	GGTTCAGCTTCTTCCTTGAG	CAGCTGCCTGGACTTTATCC
Clcn6	chr4	147382808	rs27631522	CATCTGAGCAAACGGGTGAG	CATGTTTCTCAAGTGTTCAACC	AGGTAACCCTGAAGTGATGG
March8	chr6	116359309	rs13473054	AACCTGTGGGTATGTCCAAG	GCTTTTTAGAAACTACACTACAC
Dmwd	chr7	19665926	rs32087814	GTTTGCATTCTCACCTGATGG	CCTGTGTCTGAGCTGGTGAC
Pgbd5	chr8	126893211	rs33239945	GAAAGCAAGTTCAAGGGGAAC	GCAGCAGAATGCTCTCCACA	GCTCCCTAAGCGTTGGAAAC	AGGTTGACATCTCTCCATGG
Mast1	chr8	87439394	rs48633400	CCTTGCCCAGCCTTTATCTC	CCTTTGAAAACACTTCCATCC	CGAGCGTGCGGGTAGTCCGT
Rbbp4	chr4	128995717	rs27516814	GGTCAGAAATCATTACACTCAG	GATATAGGTTCAGTGGTCACC	CCAAGTTCAGTGGTCACCTC	CCTTCAGGATCTTCATCATTG
Nomo1	chr7	53326168	rs32762928	CATAGAAGGGCACAGGCTTTG	CAGTGATGGTGATCCTCAGG	CTCACAGAAGGAGGGCTACG
Atp6v1b2	chr8	71637297	rs33512802	CACGCCTTGTGCTGACGACC	CAAGAGCTCAAGCCAGGAAG
Kras	chr6	145168174	-	GAGAGACTAGTCAAACCTGC	GGTTGTGAAGCTGAAGATGATC
Fbxo6	chr4	147523600	rs13467072	CCAAAGAACAAGGAACCAAAG	TCTCCTGGAGCTGTTCATCC	GTCTCCACCTTCCAGCGATC
Numbl	chr7	28059027	rs46178535	CCTTGCTGTAGACATCCAAC	ACCCACCTTTCTTCTTGTCC	GAAGAAGCTGAAGGCGATGG	GCTTCGGCTTTCTTCTTGTC
Copa	chr1	174049390	rs31575169	GTAGAGTGGATATTTCAGATG	CCTACCTCTGCAATCTCCTG	CTATAAGCAACTGTTCCTACAG	GTCCACAACAAGAAGAGGCAC
Sirpa	chr2	129434804	-	GCTGAACTTTGTGCTGAACTC	CTGCTGGGGTGACATTACTG	TGCTCTCCGCGTCCTGTTTC
beta-actin*				CATTGTTACCAACTGGGACG	GCATACAGGGACAGCACAGC
