# Supplementary material for: The abundance of cis-acting loci leading to differential allele expression in F1 mice and their relationship to loci harboring genes affecting complex traits
Source: BMC Genomics. 2016 Aug 11;17:620. doi: 10.1186/s12864-016-2922-9 (PMC4982227; doi:10.1186/s12864-016-2922-9)
Supplement: Additional file 2: Figure S1. — Correction of mapping bias in RNA-Seq using strain specific genomic information. Figure S2. Volcano plots identifying DAE loci. Figure S3. X-linked genes expressed in forebrain and kidney show uni-parental (maternal) expression in male F1 mice. Figure S4. Validation of 20 DAE QTLs and 15 non-DAE genes in forebrain of B6/129SF1 mice. Figure S5. Validation of DAE for imprinted genes in the forebrain of B6/129SF1 mice. Figure S6. Candidate genes at QTLs show DAE in both forebrain and kidney. Figure S7. Syn3, a gene located at a QTL associated with learning behavior shows no allelic imbalance in forebrain or kidney. Figure S3 Zim3 is expressed from only the 129S chromosome in forebrain of reciprocal F1 mice, potentially due to an INDEL in 129S gDNA. (ZIP 1175 kb) [file 12864_2016_2922_MOESM2_ESM.zip › add1/Additional file 18_Table S10.xlsx]

## Sheet: qPCR_10 genes
Table S10. Data of quantitative PCR 10 DAE QTLs were verified by differential gene expression in parental strains, C57BL/6J and 129S1/SvlmJ.
Gabra2	C57BL6/J	Ct	GAPDH	ΔCt	129S/SvlmJ	Ct	GAPDH	ΔCt		average ΔCt	SΔCt-CΔCt	2-(SΔCt-CΔCt)	stdev		average ΔCt	SΔCt-CΔCt	2-(SΔCt-CΔCt)	stdev
	B6-1	23.1569	19.609	3.54787	129S1-2	21.288	19.577	1.71098	B6	2.96342	0	1	0.135847	129S1	1.45404	-1.50938	2.84687	0.0866972
	B6-2	22.9574	20.2928	2.66463	129S1-3	20.8903	19.71	1.18028
	B6-3	22.7782	20.4127	2.36553	129S1-4	21.1918	19.3979	1.79387				pvalue(t-test)	0.003
	B6-4	22.9323	19.6566	3.27563	129S1-5	20.8308	19.6998	1.13102
Shfm1	C57BL6/J	Ct	GAPDH	ΔCt	129S/SvlmJ	Ct	GAPDH	ΔCt		averageΔCt	SΔCt-CΔCt	2-(SΔCt-CΔCt)	stdev		averageΔCt	SΔCt-CΔCt	2-(SΔCt-CΔCt)	stdev
	B6-1	16.0957	12.8531	3.24252	129S1-1	16.0234	12.7619	3.2615	B6	4.50347	0	1	0.153135	129S1	3.26313	-1.24034	2.36254	0.0908541
	B6-2	16.4636	11.6583	4.80537	129S1-2	16.1099	12.3806	3.72932
	B6-3	16.874	11.9478	4.9262	129S1-3	15.9971	13.4851	2.51197				pvalue(t-test)	0.01
	B6-4	16.4004	11.2156	5.18476	129S1-4	16.1134	12.7444	3.36899
	B6-5	17.015	12.6565	4.35848	129S1-5	16.0642	12.6204	3.44386
Cadm3	C57BL6/J	Ct	GAPDH	ΔCt	129S/SvlmJ	Ct	GAPDH	ΔCt		averageΔCt	SΔCt-CΔCt	2-(SΔCt-CΔCt)	stdev		averageΔCt	SΔCt-CΔCt	2-(SΔCt-CΔCt)	stdev
	B6-1	18.9492	18.0997	0.849499	129S1-1	19.2907	17.1537	2.137	B6	1.35469	0	1	0.0820653	129S1	2.24247	0.887788	0.540442	0.0702709
	B6-2	19.1489	17.5518	1.59716	129S1-2	19.2924	17.4328	1.85961
	B6-3	19.1181	17.8138	1.3043	129S1-3	19.444	16.6616	2.78242				pvalue(t-test)	0.006
	B6-4	19.3283	18.2095	1.11886	129S1-4	19.7488	17.6792	2.06967
	B6-5	20.1228	18.2191	1.90361	129S1-5	19.635	17.2713	2.36367
Arpc5	C57BL6/J	Ct	GAPDH	ΔCt	129S/SvlmJ	Ct	GAPDH	ΔCt		averageΔCt	SΔCt-CΔCt	2-(SΔCt-CΔCt)	stdev		averageΔCt	SΔCt-CΔCt	2-(SΔCt-CΔCt)	stdev
	B6-1	34.2688	18.0997	16.1692	129S1-1	35.1097	17.1537	17.956	B6	17.4692	0	1	0.15167	129S1	19.0533	1.58416	0.33352	0.170298
	B6-2	35.3158	17.5518	17.764	129S1-2	36.0498	17.4328	18.617
	B6-3	35.8931	17.8138	18.0793	129S1-3	35.9901	16.6616	19.3286				pvalue(t-test)	0.0144009
	B6-4	36.0674	18.2095	17.858	129S1-4	37.9265	17.6792	20.2474
	B6-5	35.6945	18.2191	17.4754	129S1-5	36.389	17.2713	19.1176
Gas5	C57BL6/J	Ct	GAPDH	ΔCt	129S/SvlmJ	Ct	GAPDH	ΔCt		averageΔCt	SΔCt-CΔCt	2-(SΔCt-CΔCt)	stdev		averageΔCt	SΔCt-CΔCt	2-(SΔCt-CΔCt)	stdev
	B6-1	26.36	19.609	6.751	129S1-2	27.5903	19.577	8.01328	B6	6.30595	0	1	0.133715	129S1	7.94142	1.63547	0.321866	0.0726757
	B6-2	25.9725	20.2928	5.67969	129S1-3	27.894	19.71	8.18398
	B6-3	26.4546	20.4127	6.04191	129S1-4	27.4468	19.3979	8.04889				pvalue(t-test)	0.002
	B6-4	26.4078	19.6566	6.7512	129S1-5	27.2193	19.6998	7.51954
Clstn1	C57BL6/J	Ct	GAPDH	ΔCt	129S/SvlmJ	Ct	GAPDH	ΔCt		averageΔCt	SΔCt-CΔCt	2-(SΔCt-CΔCt)	stdev		averageΔCt	SΔCt-CΔCt	2-(SΔCt-CΔCt)	stdev
	B6-1	21.9674	18.0997	3.86772	129S1-1	22.1581	17.1537	5.00436	B6	3.52883	0	1	0.133202	129S1	5.19699	1.66816	0.314655	0.103276
	B6-2	19.9499	17.5518	2.39817	129S1-2	21.8744	17.4328	4.44158
	B6-3	21.5944	17.8138	3.78059	129S1-3	21.8541	16.6616	5.19257				pvalue(t-test)	0.002
	B6-4	21.7152	18.2095	3.50568	129S1-4	23.3012	17.6792	5.62203
	B6-5	22.3111	18.2191	4.09199	129S1-5	22.9957	17.2713	5.7244
Mark4	C57BL6/J	Ct	GAPDH	ΔCt	129S/SvlmJ	Ct	GAPDH	ΔCt		averageΔCt	SΔCt-CΔCt	2-(SΔCt-CΔCt)	stdev		averageΔCt	SΔCt-CΔCt	2-(SΔCt-CΔCt)	stdev
	B6-1	22.9381	19.609	3.32909	129S1-2	22.6808	19.577	3.10374	B6	2.82552	0	1	0.100396	129S1	3.44577	0.620253	0.650557	0.0731768
	B6-2	22.6911	20.2928	2.39832	129S1-3	23.1911	19.71	3.481
	B6-3	23.0503	20.4127	2.63763	129S1-4	23.2112	19.3979	3.81335				pvalue(t-test)	0.04811
	B6-4	22.5937	19.6566	2.93703	129S1-5	23.0848	19.6998	3.38499
Tubb3	C57BL6/J	Ct	GAPDH	ΔCt	129S/SvlmJ	Ct	GAPDH	ΔCt		averageΔCt	SΔCt-CΔCt	2-(SΔCt-CΔCt)	stdev		averageΔCt	SΔCt-CΔCt	2-(SΔCt-CΔCt)	stdev
	B6-1	19.3866	18.0997	1.28697	129S1-1	20.6469	17.1537	3.49315	B6	1.80458	0	1	0.0675165	129S1	3.18895	1.38437	0.383056	0.152195
	B6-2	19.7148	17.5518	2.16299	129S1-2	19.6815	17.4328	2.2487
	B6-3	19.6185	17.8138	1.80471	129S1-3	20.5404	16.6616	3.87885				pvalue(t-test)	0.006
	B6-4	19.9406	18.2095	1.73113	129S1-4	20.1846	17.6792	2.50542
	B6-5	20.2563	18.2191	2.03712	129S1-5	21.09	17.2713	3.81866
Pkm2	C57BL6/J	Ct	GAPDH	ΔCt	129S/SvlmJ	Ct	GAPDH	ΔCt		averageΔCt	SΔCt-CΔCt	2-(SΔCt-CΔCt)	stdev		averageΔCt	SΔCt-CΔCt	2-(SΔCt-CΔCt)	stdev
	B6-1	27.3706	19.609	7.76157	129S1-2	27.3333	19.577	7.75623	B6	7.96359	0	1	0.0382739	129S1	7.85622	-0.107373	1.07726	0.0474459
	B6-2	28.3964	20.2928	8.10357	129S1-3	27.5962	19.71	7.88611
	B6-3	28.4705	20.4127	8.05778	129S1-4	27.5068	19.3979	8.10888				pvalue(t-test)	0.424121
	B6-4	27.5881	19.6566	7.93145	129S1-5	27.3735	19.6998	7.67367
Cap1	C57BL6/J	Ct	GAPDH	ΔCt	129S/SvlmJ	Ct	GAPDH	ΔCt		averageΔCt	SΔCt-CΔCt	2-(SΔCt-CΔCt)	stdev		averageΔCt	SΔCt-CΔCt	2-(SΔCt-CΔCt)	stdev
	B6-1	21.2261	18.0997	3.12648	129S1-1	21.2232	17.1537	4.06947	B6	3.45188	0	1	0.0662116	129S1	4.18775	0.735862	0.600459	0.087992
	B6-2	21.3972	17.5518	3.84546	129S1-2	21.0788	17.4328	3.64604
	B6-3	21.0078	17.8138	3.19404	129S1-3	21.5132	16.6616	4.85165				pvalue(t-test)	0.319106
	B6-4	21.5404	18.2095	3.33093	129S1-4	21.7508	17.6792	4.07165
	B6-5	21.9817	18.2191	3.76252	129S1-5	21.5712	17.2713	4.2999
